# Supplementary material for: Targeted Modification and Structure-Activity Study of GL-29, an Analogue of the Antimicrobial Peptide Palustrin-2ISb
Source: Antibiotics (Basel). 2022 Aug 3;11(8):1048. doi: 10.3390/antibiotics11081048 (PMC9405102; doi:10.3390/antibiotics11081048)
Supplement: Supplementary file 1 [file antibiotics-11-01048-s001.zip]

Archive with 1 entries (1 files):
- antibiotics-1824329-supplementary.pdf
